# Supplementary material for: A Systematic Review of the Relationship between Chest CT Severity Score and Laboratory Findings and Clinical Parameters in COVID-19 Pneumonia
Source: Diagnostics (Basel). 2023 Jun 29;13(13):2223. doi: 10.3390/diagnostics13132223 (PMC10340676; doi:10.3390/diagnostics13132223)
Supplement: Supplementary file 1 [file diagnostics-13-02223-s001.zip]

Archive with 1 entries (1 files):
- diagnostics-2445439-supplementary.pdf
